# Supplementary material for: Shorter Leukocyte Telomere Length Is Associated with Worse Survival of Patients with Bladder Cancer and Renal Cell Carcinoma
Source: Cancers (Basel). 2021 Jul 27;13(15):3774. doi: 10.3390/cancers13153774 (PMC8345040; doi:10.3390/cancers13153774)
Supplement: Supplementary file 1 [file cancers-13-03774-s001.zip]

Archive with 1 entries (1 files):
- cancers-1227577-supplementary.pdf
